# Supplementary material for: Molecular Detection and Prevalence of Equine Piroplasmosis and Other Blood Parasites in Equids of Western Aegean Türkiye
Source: Vet Sci. 2025 Aug 27;12(9):826. doi: 10.3390/vetsci12090826 (PMC12474372; doi:10.3390/vetsci12090826)
Supplement: Supplementary file 1 [file vetsci-12-00826-s001.zip]

Archive with 1 entries (1 files):
- vetsci-3793919-supplementary.pdf
